# Supplementary material for: Cerium oxide and barium sulfate nanoparticle inhalation affects gene expression in alveolar epithelial cells type II
Source: J Nanobiotechnology. 2018 Feb 20;16:16. doi: 10.1186/s12951-018-0343-4 (PMC5819288; doi:10.1186/s12951-018-0343-4)
Supplement: Supplementary file 1 — Additional file 1: Table S1. Fold regulation of regulated genes. List of fold regulation and standard deviation values of the regulated genes listed in Tables 2 and 3 of the manuscript. Values are shown for every dose group and time point. [file 12951_2018_343_MOESM1_ESM.xlsx]

## Sheet: Tabelle1
Table S2 - fold regulation of regulated genes		day 1										day 28										day 90
		CeO2 0.1 mg/m³		CeO2 0.3 mg/m³		CeO2 1.0 mg/m³		CeO2 3.0 mg/m³		BaSO4 50.0 mg/m³		CeO2 0.1 mg/m³		CeO2 0.3 mg/m³		CeO2 1.0 mg/m³		CeO2 3.0 mg/m³		BaSO4 50.0 mg/m³		CeO2 0.1 mg/m³		CeO2 0.3 mg/m³		CeO2 1.0 mg/m³		CeO2 3.0 mg/m³		BaSO4 50.0 mg/m³
		fold regulation	uncertainty	fold regulation	uncertainty	fold regulation	uncertainty	fold regulation	uncertainty	fold regulation	uncertainty	fold regulation	uncertainty	fold regulation	uncertainty	fold regulation	uncertainty	fold regulation	uncertainty	fold regulation	uncertainty	fold regulation	uncertainty	fold regulation	uncertainty	fold regulation	uncertainty	fold regulation	uncertainty	fold regulation	uncertainty
C-C motif chemokine ligand 3	Ccl3	-1.104	0.08399	-1.3359	0.06677	-1.1559	0.07596	1.1026	0.11928	1.3572	0.15581	1.6944	0.18766	1.3415	0.12447	2.33585	0.22558	1.9985	0.16583	-1.5739	0.04642	2.415	0.16393	3.5203	0.2606	1.3792	0.09694	2.1434	0.13889	1.6614	0.0853
C-C motif chemokine ligand 17	Ccl17	1.2644	0.03511	1.0014	0.01472	-1.1226	0.01489	1.0562	0.01948	-1.353	0.01465	1.176	0.05072	1.5009	0.05561	1.1824	0.0513	2.2051	0.07889	1.5498	0.06039	-1.5439	0.0141	-1.0596	0.02145	2.7442	0.09269	5.51273	0.09898	1.5476	0.04213
C-X3-C motif chemokine receptor 1	Cx3cr1	2.2958	0.01867	1.2242	0.03691	-1.1711	0.03637	-1.643	0.02697	-1.4285	0.02441	1.1515	0.04991	-1.01	0.04277	1.0197	0.04469	-1.6763	0.02813	-1.3945	0.03908	-1.5358	0.01429	-1.2581	0.02293	-2.1693	0.02525	-1.2967	0.02135	-1.0833	0.02992
interleukin 1 alpha	Il1α	-1.3156	0.07074	-1.6115	0.05256	-1.4098	0.06178	1.0101	0.10351	1.3141	0.14501	1.9254	0.21584	1.6883	0.14865	2.62015	0.25683	2.813	0.21812	-1.0842	0.06455	2.3389	0.15284	5.04149	0.31012	1.3513	0.09317	2.2807	0.14926	1.7272	0.09837
interleukin 1 beta	Il1β	-1.3162	0.0558	-1.4493	0.04736	-1.3369	0.05111	-1.1581	0.07919	1.0431	0.09312	1.8007	0.16809	1.634	0.12494	2.1119	0.18113	1.4675	0.10018	-1.488	0.04138	2.127	0.12465	3.1151	0.18225	1.2806	0.07031	1.6588	0.07433	1.479	0.06766
interleukin 1 receptor antagonist	Il1rn	-1.5563	0.05262	-1.8363	0.04302	-1.7046	0.04239	-1.1103	0.08795	1.0062	0.09848	2.1833	0.23169	1.6561	0.15	2.06058	0.20351	1.5068	0.11082	-1.8745	0.0392	2.3398	0.15683	3.1525	0.22705	1.2737	0.08108	2.0379	0.12479	1.5862	0.09225
tumor necrosis factor superfamily member 4	Tnfsf4	1.2208	0.06176	-1.528	0.0354	1.1916	0.06831	2.0109	0.08877	1.3871	0.04867	1.4789	0.08881	-1.1844	0.05188	1.1916	0.08346	1.3877	0.0743	-1.395	0.0407	-1.5101	0.02329	-2.4485	0.01973	2.3535	0.0958	3.0825	0.09461	1.2325	0.03828
C-C motif chemokine ligand 2	Ccl2	-1.1303	0.05289	-1.4242	0.04181	-1.0871	0.05423	-1.0538	0.06693	1.2815	0.1056	1.9792	0.18079	2.1546	0.15434	3.50242	0.31046	4.1715	0.31634	1.0149	0.06131	1.8289	0.10729	3.6943	0.22648	2.2069	0.13701	3.7438	0.20994	2.04493	0.06973
C-C motif chemokine ligand 4	Ccl4	-1.0482	0.09513	-1.0716	0.08969	1.0892	0.1061	1.521	0.18713	1.2037	0.16435	1.4808	0.17898	1.4066	0.14584	2.7909	0.32547	2.0731	0.20347	-2.5078	0.03732	3.1976	0.24217	3.5188	0.27007	1.6764	0.13361	2.3458	0.17877	1.1719	0.07714
C-C motif chemokine ligand 7	Ccl7	1.2581	0.03929	-1.1145	0.01572	1.0555	0.02933	1.0609	0.02535	1.1765	0.03332	1.2535	0.0452	1.7072	0.05983	1.6263	0.06111	1.7919	0.07519	1.3755	0.04737	1.4564	0.03553	1.7785	0.04636	2.1427	0.06349	4.3346	0.07774	2.273	0.04946
C-C motif chemokine ligand 11	Ccl11	2.3667	0.07846	1.4225	0.03416	1.6446	0.08071	2.1221	0.07846	2.0543	0.0641	1.0193	0.04504	1.1758	0.0444	1.606	0.06324	-1.9412	0.03275	1.0474	0.03555	1.1226	0.04448	-1.3081	0.02011	-1.532	0.03666	-1.485	0.02237	1.0206	0.04626
C-C motif chemokine ligand 20	Ccl20	-12.8976	0.0117	-1.289	0.02469	-1.70731	0.00729	-14.2455	0.00924	-3.1548	0.03986	20.258	2.76748	23.4254	3.25139	6.8953	1.2688	3.1809	0.59606	10.3924	1.9427	-1.8181	0.12146	-2.757	0.07331	6.14472	0.87233	-1.1462	0.16884	-1.1602	0.176
C-C motif chemokine ligand 22	Ccl22	1.1778	0.03816	-1.1151	0.02745	-1.2894	0.02786	1.3756	0.03809	-1.4248	0.0312	1.3368	0.04281	1.2523	0.04757	1.1915	0.05624	5.7303	0.17763	3.34627	0.03195	1.0949	0.03672	1.2202	0.03598	11.1055	0.49066	18.5828	0.65207	9.94244	0.26077
C-C motif chemokine ligand 24	Ccl24	1.0584	0.06943	-1.5585	0.04375	-1.3718	0.05181	2.19631	0.14239	-1.0867	0.07101	1.6685	0.13632	2.8343	0.23605	1.8028	0.1443	1.7157	0.12291	-1.3418	0.05464	2.4133	0.1413	3.3657	0.19534	1.4955	0.08265	2.4499	0.12937	2.6607	0.14341
platelet factor 4	Pf4	1.1838	0.02567	-1.2554	0.00983	-1.1361	0.03569	-1.1205	0.0302	1.2363	0.03238	1.123	0.04223	-1.1389	0.03151	-1.0943	0.03369	1.5709	0.05293	1.2372	0.04489	-1.1815	0.02155	-1.3641	0.0187	1.7464	0.08112	2.1694	0.06463	3.0496	0.07657
C-X-C motif chemokine ligand 9	Cxcl9	-2.5925	0.02747	-2.1061	0.02289	-1.3032	0.03888	1.2422	0.07636	-1.1665	0.04572	1.8915	0.11989	1.3566	0.09532	1.6034	0.10523	1.0019	0.06461	1.0159	0.0554	1.301	0.0649	1.2248	0.05956	1.1828	0.0588	2.20121	0.06306	2.0631	0.07282
CD40 ligand	Cd40lg	-1.5965	0.02694	-1.0145	0.03328	-1.3804	0.02938	-2.79524	0.00589	-2.99644	0.00583	1.5702	0.09238	1.4399	0.08963	1.5518	0.08983	1.2575	0.07107	1.8459	0.10767	-1.1701	0.02289	-1.1113	0.01814	-1.3403	0.0203	-1.4555	0.01215	-1.0969	0.02014
Interleukin 2 receptor, beta	Il2rb	-1.0187	0.02021	-1.2036	0.01632	-1.6589	0.02341	-1.8129	0.01613	-3.0058	0.0088	-1.2247	0.02845	-1.6256	0.02266	-1.8183	0.04476	-1.7848	0.0201	-1.021	0.03537	-1.1332	0.01613	-1.4492	0.01364	-2.14243	0.00186	-1.4001	0.01434	-1.6367	0.02702
lactoperoxidase	Lpo	-1.0716	0.071	-1.2498	0.03842	1.2094	0.05634	-1.6973	0.03022	2.2642	0.10705	-1.2317	0.0896	1.0554	0.06836	2.9061	0.24607	3.1318	0.16469	1.6639	0.17029	1.683	0.05061	2.3458	0.12731	26.9087	1.58677	55.6689	3.15582	25.1154	1.15401
NADPH oxidase organizer 1	Noxo1	1.2887	0.05847	1.7437	0.06918	1.0365	0.04733	1.5578	0.04254	1.9788	0.03854	-1.209	0.02567	-1.1705	0.02132	1.228	0.02891	3.2227	0.07565	2.8233	0.05213	-1.8465	0.01381	-1.7033	0.01582	1.84494	0.04993	2.6482	0.06601	1.8021	0.05538
Hemoglobin alpha, adult chain 2	Hba1	1.4623	0.11699	-1.0044	0.0839	1.2579	0.1427	-3.5134	0.02996	-2.0751	0.04668	1.3098	0.17595	1.0068	0.14748	-1.1813	0.12025	-3.31245	0.03587	-3.6977	0.03225	1.7435	0.19056	1.2819	0.0674	-2.08758	0.01556	-3.35466	0.01061	-1.04935	0.08648
Stearoyl-Coenzyme A desaturase 1	Scd1	1.0773	0.06309	1.1355	0.05849	-1.5527	0.03671	-1.3871	0.03501	-1.627	0.02343	1.0028	0.04848	2.6156	0.15571	-1.2471	0.05384	1.0718	0.06295	1.2613	0.06765	-1.5375	0.025	1.0315	0.06002	-1.669	0.03019	-2.7937	0.01109	-2.5624	0.01718
Keratin 1	Krt1	-1.1183	0.02063	1.9787	0.06908	-1.1421	0.04465	1.4499	0.05264	2.68626	0.06134	-1.4503	0.02515	-1.4287	0.05066	-1.3036	0.03342	2.1911	0.0961	1.2796	0.04759	-1.0057	0.02945	-1.2658	0.03087	-1.1442	0.02973	1.2875	0.05363	3.23037	0.08055
mutS homolog 5	Msh5	1.4964	0.04835	1.3558	0.02795	-1.1914	0.04261	2.44472	0.04335	1.1055	0.03677	-1.3307	0.03165	1.1605	0.05497	-1.2261	0.03739	-1.1853	0.04137	1.2917	0.05598	-1.5379	0.0145	-1.4378	0.01795	1.0004	0.02268	-1.4279	0.01452	-1.882	0.01231
exonuclease 1	Exo1	1.0117	0.03743	-1.9778	0.02413	-2.4877	0.02338	-2.1584	0.01758	-2.7967	0.02018	-1.1185	0.05484	1.3554	0.0854	-1.0589	0.05353	1.3208	0.07265	4.5032	0.27068	-1.2023	0.03135	-1.1225	0.03866	2.4277	0.07431	2.6991	0.09612	3.62932	0.09571
MutY homolog (E. coli)	Mutyh	-1.1984	0.06106	-1.3253	0.04827	-1.8153	0.03871	-3.2701	0.02218	-1.4337	0.04935	-1.3613	0.04041	-1.1959	0.03897	-1.6301	0.02996	1.2249	0.05076	-1.6109	0.03281	1.3077	0.07742	-1.4313	0.03791	-1.1805	0.05036	-1.1124	0.04517	4.93868	0.06759
baculoviral IAP repeat-containing 5	Birc5	-1.0038	0.02669	-1.613	0.01479	-1.2053	0.02157	1.0631	0.0303	-1.3249	0.02331	1.3112	0.03877	1.1201	0.0286	1.5079	0.04925	1.5332	0.04505	2.0019	0.07768	1.5228	0.03266	1.4698	0.03074	2.24083	0.03613	2.2107	0.03943	2.17132	0.03666
cytochrome P450, family 1, subfamily b, polypeptide 1	Cyp1b1	-1.1472	0.03463	-1.0002	0.0327336	-1.2226	0.0399715	-1.274	0.0379961	-1.6613	0.02122	1.0986	0.06705	2.33041	0.0768415	-1.1437	0.0299988	-2.5555	0.0201704	-1.1832	0.0462195	1.2364	0.03872	1.0641	0.0383833	1.2149	0.0505503	-1.3194	0.033847	1.1289	0.0363353
fatty acid binding protein 4	Fabp4	-1.1211	0.08152	-1.4266	0.06219	-1.0371	0.08469	1.4092	0.15618	1.4263	0.15709	1.7053	0.17478	1.384	0.10806	3.93333	0.29608	4.0039	0.27707	-3.0552	0.01929	3.0105	0.21383	5.7565	0.43735	3.1457	0.21253	4.535	0.32934	1.0705	0.05891
matrix metallopeptidase 12	Mmp12	1.2185	0.0539	-1.2471	0.03042	-1.2011	0.03498	1.1708	0.04266	1.8129	0.0589	1.198	0.0349	1.0568	0.03131	3.2599	0.13268	22.0201	0.40291	1.6951	0.02467	1.432	0.0504	2.3715	0.07363	18.0935	0.84698	44.1916	1.20412	5.0529	0.13574
opioid binding protein/cell adhesion molecule-like	Opcml	1.1217	0.05181	2.439	0.07417	-1.1045	0.03374	1.3629	0.0532	2.2399	0.05612	1.1763	0.06655	2.3827	0.08725	-1.1586	0.03383	-1.3136	0.03925	2.16168	0.07941	-1.4936	0.03969	1.056	0.04741	-1.1039	0.03603	1.6212	0.07798	1.9094	0.06782
Transcription factor 21	Tcf21	1.5032	0.05612	1.0326	0.03888	1.1705	0.03941	1.1591	0.0534	-1.2064	0.02711	1.1871	0.05395	1.1708	0.05805	-1.0074	0.04933	-2.13956	0.02361	1.0592	0.04644	-1.0916	0.01622	-1.715	0.017	-1.8496	0.0202	-1.9165	0.01502	-2.531	0.01291
Thrombospondin 2	Thbs2	1.1984	0.04656	1.9138	0.05506	1.9176	0.05507	1.174	0.04132	-1.0295	0.03178	-1.5374	0.02034	-1.2571	0.03297	-1.5045	0.01507	-2.10222	0.02127	-1.6557	0.02955	1.5426	0.05085	1.1821	0.04407	1.5411	0.07946	-1.0704	0.03985	2.7781	0.08125
Topoisomerase (DNA) II alpha	Top2a	-1.0543	0.03354	-1.3665	0.02063	-1.7244	0.01885	1.0549	0.03246	-1.1225	0.02533	1.1476	0.03715	1.2474	0.04206	1.4113	0.06072	1.5569	0.03879	2.54098	0.09219	1.0992	0.01707	1.1511	0.01414	1.4759	0.01654	1.4488	0.02426	1.6606	0.03291
		liver - day 90										kidney - day 90
		CeO2 0.1 mg/m³		CeO2 0.3 mg/m³		CeO2 1.0 mg/m³		CeO2 3.0 mg/m³		BaSO4 50.0 mg/m³		CeO2 0.1 mg/m³		CeO2 0.3 mg/m³		CeO2 1.0 mg/m³		CeO2 3.0 mg/m³		BaSO4 50.0 mg/m³
		fold regulation	uncertainty	fold regulation	uncertainty	fold regulation	uncertainty	fold regulation	uncertainty	fold regulation	uncertainty	fold regulation	uncertainty	fold regulation	uncertainty	fold regulation	uncertainty	fold regulation	uncertainty	fold regulation	uncertainty
Chemokine (C-C motif) receptor 2	Ccr2	1.6973	0.10038	2.5193	0.11027	4.72872	0.19564	1.4936	0.07142	2.30769	0.09722
Chemokine (C-X3-C motif) ligand 1	Cx3cl1	2.6255	0.28655	-2.4043	0.02352	2.06874	0.09168	1.4718	0.06943	1.1781	0.06553
Chemokine (C-X-C motif) ligand 12	Cxcl12	-2.2069	0.02274	-1.0337	0.01684	-1.0294	0.02746	-1.0133	0.01649	1.2265	0.02359
Chemokine (C-X-C motif) receptor 2	Cxcr2	2.7091	0.15804	1.4193	0.04697	1.7742	0.05652	2.8767	0.09316	1.8858	0.05882
Chemokine (C-X-C motif) receptor 3	Cxcr3	1.4136	0.06647	1.5424	0.07964	3.16894	0.06858	2.8402	0.09529	3.0222	0.07571
Interleukin 2 receptor, gamma	Il2rg	1.8801	0.12998	1.2938	0.04497	2.1199	0.06578	1.805	0.05664	1.9279	0.06288
Oncostatin M	Osm	-1.2983	0.05855	1.5722	0.05184	3.02797	0.0816	-1.3213	0.04429	1.4248	0.03687	1.7275	0.16981	-7.69849	0.01021	1.3928	0.1493	1.6673	0.17421	1.7429	0.16897
Chemokine (C-C motif) ligand 2	Ccl2											1.1914	0.04278	-1.1226	0.02837	1.0558	0.03567	-1.0384	0.04206	2.2849	0.1555
Chemokine (C-C motif) ligand 9	Ccl9											1.3007	0.10168	1.3213	0.10064	1.2196	0.09865	2.1292	0.16122	3.1525	0.28809
Chemokine (C-X-C motif) receptor 5	Cxcr5											1.5072	0.10004	-1.1411	0.07232	1.0381	0.06943	-2.12622	0.01208	-1.5438	0.0571
Secreted phosphoprotein 1	Spp1											1.0945	0.06069	-1.9851	0.02613	-1.1181	0.05691	-2.524	0.01933	-1.1621	0.06251
Glutathione peroxidase 2	Gpx2	-2.1735	0.04636	-2.2047	0.03974	-2.2293	0.03729	-3.0831	0.02827	-1.0648	0.08642	1.4191	0.18572	1.0046	0.13495	-2.90215	0.01453	-3.62989	0.01218	1.9079	0.25215
Lactoperoxidase	Lpo	-2.0066	0.0116	2.2358	0.06606	3.78292	0.09828	2.3993	0.11513	3.2167	0.11871
Neutrophil cytosolic factor 2	Ncf2	1.1993	0.03294	1.525	0.04709	2.1155	0.05786	1.7102	0.04319	1.1955	0.03357	-2.1519	0.01415	-3.293	0.00792	-3.4193	0.01403	-2.1256	0.02245	-1.5499	0.01459
Stearoyl-Coenzyme A desaturase 1	Scd1	1.632	0.12309	3.1123	0.20994	1.7274	0.13023	1.702	0.13316	2.1261	0.1411	1.2048	0.09117	3.2459	0.50235	4.3322	0.47888	5.5141	0.36829	2.3311	0.17671
Albumin	Alb											-10.2859	0.00671	2.1759	0.20138	-1.6384	0.06005	-1.0136	0.10407	7.2431	1.21009
Eosinophil peroxidase	Epx											-1.8565	0.00946	-1.7925	0.01046	-2.0314	0.00646	-2.3171	0.00784	-1.8882	0.00444
Glutamate-cysteine ligase, catalytic SU	Gclc											1.1803	0.08408	-2.85873	0.02262	-1.3376	0.0605	-2.11679	0.02404	-1.4629	0.05586
Glutamate cysteine ligase, modifier SU	Gclm											-1.0916	0.05607	-2.1317	0.0372	-1.3518	0.05379	-1.8781	0.0361	-1.5275	0.04322
Hemoglobin alpha, adult chain 2	Hba1											-1.4365	0.08273	1.2716	0.06693	-1.4715	0.06405	-2.355	0.03302	-1.1373	0.06556
Myeloperoxidase	Mpo											-1.3197	0.03293	4.2847	0.36856	4.1736	0.38275	2.6513	0.13038	-1.0368	0.0714
Neuroglobin	Ngb											-3.7612	0.01003	-2.0449	0.02617	-2.2128	0.01035	-2.2428	0.01476	-2.3943	0.01066
Thioredoxin interacting protein	Txnip											-1.9183	0.01902	-1.5256	0.02784	-3.5581	0.00957	-2.7021	0.01682	-2.3712	0.01406
Ligase IV, DNA, ATP-dependent	Lig4	-1.0155	0.13819	1.1728	0.18501	-1.8785	0.09431	3.2971	0.33904	2.0557	0.2094	-1.1177	0.11358	-1.1536	0.09684	-5.19618	0.01913	1.9971	0.17319	1.4049	0.11784
Single-strand-selective monofunctional uracil-DNA glycosylase 1	Smug1	1.424	0.0689	2.1489	0.06347	2.0557	0.06356	1.8539	0.06023	1.4334	0.04283
X-ray repair complementing defective repair in Chinese hamster cells 2	Xrcc2	1.1763	0.06062	-1.1143	0.03588	1.6593	0.05148	1.878	0.05768	2.06644	0.05827
Breast cancer 1	Brca1											-1.1421	0.02066	-1.8409	0.02495	-2.57429	0.01086	-1.7328	0.02521	-1.3529	0.01326
